# Supplementary material for: Allelopathic Toxicity of Cyanamide Could Control Amaranth (Amaranthus retroflexus L.) in Alfalfa (Medicago sativa L.) Field
Source: Molecules. 2022 Oct 28;27(21):7347. doi: 10.3390/molecules27217347 (PMC9658055; doi:10.3390/molecules27217347)
Supplement: Supplementary file 1 [file molecules-27-07347-s001.zip]

Archive with 1 entries (1 files):
- molecules-1971042-supplementary.pdf
